# Supplementary material for: The Combined Effect of ZnO and CeO2 Nanoparticles on Pisum sativum L.: A Photosynthesis and Nutrients Uptake Study
Source: Cells. 2021 Nov 10;10(11):3105. doi: 10.3390/cells10113105 (PMC8624121; doi:10.3390/cells10113105)
Supplement: Supplementary file 1 [file cells-10-03105-s001.zip]

Archive with 1 entries (1 files):
- cells-1408739-supplementary.pdf
